# Supplementary material for: Exploring Texture and Biomechanics of Food Oral Processing in Fork-Mashable Dishes for Patients with Mastication or Swallowing Impairments
Source: Foods. 2024 Jun 8;13(12):1807. doi: 10.3390/foods13121807 (PMC11202756; doi:10.3390/foods13121807)
Supplement: Supplementary file 1 [file foods-13-01807-s001.zip]

Archive with 1 entries (1 files):
- foods-3002427-supplementary.pdf
